# Supplementary material for: The development of complex and controversial innovations. Genetically modified mosquitoes for malaria eradication
Source: Res Policy. 2020 Apr;49(3):103917. doi: 10.1016/j.respol.2019.103917 (PMC7104890; doi:10.1016/j.respol.2019.103917)
Supplement: Supplementary file 1 [file mmc1.xml]

<?xml version="1.0" encoding="utf-8" standalone="no"?>
<data>
  <datasets>
    <author>j.barlow@imperial.ac.uk</author>
    <type>0</type>
    <dataset>
      <value>2</value>
      <reason>The data that has been used is confidential</reason>
      <comments />
    </dataset>
  </datasets>
</data>
